# Supplementary material for: Association of the blood eosinophil count with end-organ symptoms
Source: Ann Med Surg (Lond). 2019 Jul 9;45:11–8. doi: 10.1016/j.amsu.2019.06.015 (PMC6637252; doi:10.1016/j.amsu.2019.06.015)
Supplement: Multimedia component 2 [file mmc2.xml]

<?xml version="1.0" encoding="utf-8" standalone="no"?>
<data>
  <datasets>
    <author>ole.weis.bjerrum@regionh.dk;</author>
    <type>0</type>
    <dataset>
      <value>2</value>
      <reason>The data that has been used is confidential</reason>
      <comments />
    </dataset>
  </datasets>
</data>
